# Supplementary material for: High-Resolution Sequence-Function Mapping of Full-Length Proteins
Source: PLoS One. 2015 Mar 19;10(3):e0118193. doi: 10.1371/journal.pone.0118193 (PMC4366243; doi:10.1371/journal.pone.0118193)
Supplement: S1 Script — (PY) [file pone.0118193.s011.py]

#!/usr/bin/env python
'''
This is a patch script that modifies Enrich 0.2 to enable use for tiling reads for deep mutational scanning

This script patches Enrich 0.2 to add/modify the following features:
    1) Modify the read aligner to reduce the initial 20 base pair matches
    2) Add the the capability to explicitly define the start of translation
'''

#Imports
import os.path
import sys

__author__ = "Justin R. Klesmith"
__copyright__ = "Copyright 2014"
__credits__ = ["Justin R. Klesmith", "Caitlin A. Kowalsky", "Timothy A. Whitehead"]
__license__ = "BSD-3"
__version__ = "1"
__maintainer__ = "Justin R. Klesmith"
__email__ = "klesmit3@msu.edu"

#The Main Program Function
def main():
    #Display output header
    print "Enrich Patch Script - Version 1"
    print "This script patches Enrich v0.2 to work with deep sequencing tiles only on local installations"

    #Find where enrich resides and all of the files are present
    Path = FileCheck()
    
    #Now lets start overwriting the old lines with our fixed lines
    
    #This adds a command line argument for the read aligner module for translate start
    StringOverwrite(Path+"enrich.py", """read_aligner.main(args[0], args[1], args[2], args[3], args[4], args[5], args[6], args[7], args[8], args[9], args[10], args[11])""", """read_aligner.main(args[0], args[1], args[2], args[3], args[4], args[5], args[6], args[7], args[8], args[9], args[10], args[11], args[12])""")

    #This enables the translate start to be fed into the module from the config file
    StringOverwrite(Path+"enrich.py", """retcodes.append(read_aligner.main(cfg_data_flattened['path'], cfg_data_flattened['input_filename_aligner'], cfg_data_flattened['wtDNA'], cfg_data_flattened['wtPRO'], cfg_data_flattened['gap_max'], cfg_data_flattened['unresolvable_max'], cfg_data_flattened['maximum_mutation_run'], cfg_data_flattened['avg_quality'], cfg_data_flattened['chaste'], cfg_data_flattened['Ncount_max'], cfg_data_flattened['fuser_mode'], cfg_data_flattened['local'])) #call read_aligner""", """retcodes.append(read_aligner.main(cfg_data_flattened['path'], cfg_data_flattened['input_filename_aligner'], cfg_data_flattened['wtDNA'], cfg_data_flattened['wtPRO'], cfg_data_flattened['gap_max'], cfg_data_flattened['unresolvable_max'], cfg_data_flattened['maximum_mutation_run'], cfg_data_flattened['avg_quality'], cfg_data_flattened['chaste'], cfg_data_flattened['Ncount_max'], cfg_data_flattened['fuser_mode'], cfg_data_flattened['local'], cfg_data_flattened['translate_start'])) #call read_aligner""")
    
    #Same as above
    StringOverwrite(Path+"enrich.py", """retcodes.append(read_aligner.main(cfg_data_flattened['path'], cfg_data_flattened['sel_filename_aligner'], cfg_data_flattened['wtDNA'], cfg_data_flattened['wtPRO'], cfg_data_flattened['gap_max'], cfg_data_flattened['unresolvable_max'], cfg_data_flattened['maximum_mutation_run'], cfg_data_flattened['avg_quality'], cfg_data_flattened['chaste'], cfg_data_flattened['Ncount_max'], cfg_data_flattened['fuser_mode'], cfg_data_flattened['local'])) #call read_aligner""", """retcodes.append(read_aligner.main(cfg_data_flattened['path'], cfg_data_flattened['sel_filename_aligner'], cfg_data_flattened['wtDNA'], cfg_data_flattened['wtPRO'], cfg_data_flattened['gap_max'], cfg_data_flattened['unresolvable_max'], cfg_data_flattened['maximum_mutation_run'], cfg_data_flattened['avg_quality'], cfg_data_flattened['chaste'], cfg_data_flattened['Ncount_max'], cfg_data_flattened['fuser_mode'], cfg_data_flattened['local'], cfg_data_flattened['translate_start'])) #call read_aligner""")
    
    #Add the translate start option to the xml config file
    StringOverwrite(Path+"enrich_default_config", """</read_aligner>""", """<translate_start>0</translate_start>
</read_aligner>""")
 
    #Change the read offest from 20 to 10 since early mutated codons can be cut off
    StringOverwrite(Path+"fastq_filter.py", """lenwt = 20""", """lenwt = 10""")
    
    #Add the translate start to the read aligner main def
    StringOverwrite(Path+"read_aligner.py", """def main(path, infile, referenceDNA, referenceAA, gap_max, unresolvable_max, maxmutrun, avg_quality, chaste, Ncount_max, mode, grid = 'L'):""", """def main(path, infile, referenceDNA, referenceAA, gap_max, unresolvable_max, maxmutrun, avg_quality, chaste, Ncount_max, mode, grid = 'L', translate_offset = '0'):""")
    
    #Calculate the start and end of the translated area
    StringOverwrite(Path+"read_aligner.py", """for i in xrange(0, len(referenceDNA), 3):""", """offset = len(referenceDNA)-(len(referenceAA)*3)
                for i in xrange(0, len(referenceDNA)-offset, 3): #Get Number of 'True' Codons Available from Ref DNA""")
    
    #Do the work on the translated area
    StringOverwrite(Path+"read_aligner.py", """read.AAsequence += codon_table[read.sequence[i:i+3]]""", """read.AAsequence += codon_table[read.sequence[i+int(translate_offset):i+int(translate_offset)+3]]""")
    
    print "Patched!...Exit."
    return

#Check to see where is enrich
def FileCheck():
    #Get an estimate of what the path is
    if (os.path.isfile("./Enrich-0.2/enrich/enrich.py") == True):
        Path = "./Enrich-0.2/enrich/"
    elif (os.path.isfile("./enrich/enrich.py") == True):
        Path = "./enrich/"
    elif (os.path.isfile("./enrich.py") == True):
        Path = "./"
    else:
        print "Can't continue as the script can't find the path where Enrich resides OR can't find enrich.py...quitting."
        print "Hint: move and run this file to where enrich was extracted."
        exit()

    #Now check all of the paths sans enrich.py as that was just checked
    if (os.path.isfile(Path+"enrich_default_config") == False):
        print "Can't find enrich_default_config"
        exit()
    elif (os.path.isfile(Path+"fastq_filter.py") == False):
        print "Can't find fastq_filter.py"
        exit()
    elif (os.path.isfile(Path+"read_aligner.py") == False):
        print "Can't find read_aligner.py"
        exit()        
    
    print "Found: enrich.py, enrich_default_config, fastq_filter.py, and read_aligner.py...now patching."
    return Path

#Overwrite the line in the file - this function takes three arguments: the filename, the string to replace, and what to replace it with
def StringOverwrite(filename, searchstr, replacestr):
    #Open the file and read the contents
    f = open(filename,'r')
    filedata = f.read()
    f.close()

    #Search and replace the string
    newdata = filedata.replace(searchstr,replacestr)

    #Open the same file again and overwrite with the updated contents
    f = open(filename,'w')
    f.write(newdata)
    f.close()
    return

#Call the main function
if __name__ == '__main__':
	main()
