# Supplementary material for: High-Resolution Sequence-Function Mapping of Full-Length Proteins
Source: PLoS One. 2015 Mar 19;10(3):e0118193. doi: 10.1371/journal.pone.0118193 (PMC4366243; doi:10.1371/journal.pone.0118193)
Supplement: S1 File — (TXT) [file pone.0118193.s013.txt]

GTTTAACTTTCTAGAAATAATTTTGTTTAACTTTAAGAAGGAGATATACATATGCCGATTGCGACCTCAACGGGTGATAATGTTCTGGACTTTACGGTTCTGGGCCTGAAT
